# Supplementary material for: Daily Intraperitoneal Administration of Rosiglitazone Does Not Improve Lung Function or Alveolarization in Preterm Rabbits Exposed to Hyperoxia
Source: Pharmaceutics. 2022 Jul 20;14(7):1507. doi: 10.3390/pharmaceutics14071507 (PMC9320886; doi:10.3390/pharmaceutics14071507)
Supplement: Supplementary file 1 [file pharmaceutics-14-01507-s001.zip]

Archive with 1 entries (1 files):
- pharmaceutics-1792563-supplementary.pdf
